# Supplementary material for: High-Quality Assembly of the Apple Fungal Pathogen Marssonina coronaria Genome and Functional Analysis of Candidate Effectors
Source: Plants (Basel). 2025 May 27;14(11):1638. doi: 10.3390/plants14111638 (PMC12158172; doi:10.3390/plants14111638)
Supplement: Supplementary file 1 [file plants-14-01638-s001.zip]

Archive with 4 entries (4 files):
- Supplementary Table S1.xlsx
- Supplementary Table S2-S3.pdf
- Supplementary Table S4.xlsx
- Supplementary Table S5.xlsx
