# Supplementary material for: High-Quality Assembly of the Apple Fungal Pathogen Marssonina coronaria Genome and Functional Analysis of Candidate Effectors
Source: Plants (Basel). 2025 May 27;14(11):1638. doi: 10.3390/plants14111638 (PMC12158172; doi:10.3390/plants14111638)
Supplement: Supplementary file 1 [file plants-14-01638-s001.zip › Supplementary Table S1.xlsx]

## Sheet: Supplementary Table S1
Table S1. Characteristics of 97 candidate effectors from Marssonina coronaria
Number	Accession	Amino acids (aa)	Cys no.	Exon no.	Annotation	Uniqueness
McCEP01	KAK6579749.1	360	7	1	Uncharacterized protein	No
McCEP02	KAK6579686.1	738	5	3	Necrosis-inducing protein	No
McCEP03	KAK6579616.1	459	5	3	Uncharacterized protein	No
McCEP04	KAK6580028.1	251	8	2	Uncharacterized protein	No
McCEP05	KAK6580003.1	837	6	1	Coil protein	No
McCEP06	KAK6579803.1	528	4	3	Sterol transport protein	No
McCEP07	KAK6580378.1	174	6	2	Uncharacterized protein	No
McCEP08	KAK6580323.1	678	14	2	Uncharacterized protein	No
McCEP09	KAK6580794.1	345	4	3	Uncharacterized protein	No
McCEP10	KAK6580787.1	264	8	5	Uncharacterized protein	Yes
McCEP11	KAK6580728.1	768	6	3	AlphaBeta hydrolase protein/Cutinase protein	No
McCEP12	KAK6580641.1	267	6	1	Uncharacterized protein	No
McCEP13	KAK6580619.1	666	8	3	CFEM domain-containing protein	No
McCEP14	KAK6580495.1	217	8	2	Uncharacterized protein	No
McCEP15	KAK6581198.1	810	6	2	Hydrolase family protein	No
McCEP16	KAK6581148.1	600	4	1	Uncharacterized protein	No
McCEP17	KAK6581056.1	858	5	6	Cell wall protein	No
McCEP18	KAK6581035.1	609	4	1	Cell wall protein	No
McCEP19	KAK6580950.1	222	8	6	Uncharacterized protein	No
McCEP20	KAK6580939.1	357	6	3	Crystallin protein	No
McCEP21	KAK6580900.1	750	6	2	FAD/NAD(P)-binding domain-containing protein	No
McCEP22	KAK6580886.1	348	7	2	Uncharacterized protein	No
McCEP23	KAK6581444.1	852	7	1	Uncharacterized protein	No
McCEP24	KAK6581361.1	255	8	5	Uncharacterized protein	No
McCEP25	KAK6581274.1	771	6	3	Chymotrypsin serine protease family protein	No
McCEP26	KAK6581210.1	576	5	3	Uncharacterized protein	No
McCEP27	KAK6581990.1	261	8	3	Uncharacterized protein	No
McCEP28	KAK6581888.1	717	4	2	Necrosis inducing protein	No
McCEP29	KAK6581852.1	477	4	3	Barwin-related endoglucanase protein	No
McCEP30	KAK6581846.1	717	4	1	Uncharacterized protein	No
McCEP31	KAK6581817.1	900	7	3	Auxiliary activity family 9 protein	No
McCEP32	KAK6581799.1	369	6	2	Long chronological lifespan protein 2	No
McCEP33	KAK6581797.1	402	4	3	Uncharacterized protein	No
McCEP34	KAK6581715.1	894	6	4	Uncharacterized protein	No
McCEP35	KAK6581712.1	891	5	4	Cysteine-rich secretory protein	No
McCEP36	KAK6582790.1	867	4	7	Nuclease protein	No
McCEP37	KAK6582688.1	422	8	3	Uncharacterized protein	No
McCEP38	KAK6582543.1	840	8	4	Uncharacterized protein	No
McCEP39	KAK6582475.1	600	6	3	Lytic polysaccharide mono oxygenase protein	No
McCEP40	KAK6582231.1	210	8	1	Uncharacterized protein	No
McCEP41	KAK6583525.1	741	10	4	Pectin lyase-like protein	No
McCEP42	KAK6583494.1	768	6	4	Chymotrypsin serine protease family protein	No
McCEP43	KAK6583465.1	477	4	2	Uncharacterized protein	No
McCEP44	KAK6583452.1	276	8	5	Uncharacterized protein	No
McCEP45	KAK6583391.1	261	8	3	Uncharacterized protein	Yes
McCEP46	KAK6583046.1	765	4	3	Auxiliary activity family 9 protein	No
McCEP47	KAK6582962.1	855	4	2	Egh16-like virulence factor	No
McCEP48	KAK6582949.1	645	4	2	Uncharacterized protein	No
McCEP49	KAK6582945.1	180	8	3	Uncharacterized protein	Yes
McCEP50	KAK6582941.1	549	8	2	CFEM domain-containing protein	No
McCEP51	KAK6584221.1	405	6	3	Uncharacterized protein	No
McCEP52	KAK6584220.1	747	5	2	Glycoside hydrolase protein	No
McCEP53	KAK6584211.1	792	4	2	Fe(II)/2-oxoglutarate oxygenase protein	No
McCEP54	KAK6584162.1	291	6	2	Uncharacterized protein	No
McCEP55	KAK6584140.1	546	8	2	Uncharacterized protein	No
McCEP56	KAK6584111.1	855	5	1	Uncharacterized protein	No
McCEP57	KAK6584032.1	507	8	3	CFEM domain-containing protein	No
McCEP58	KAK6584029.1	876	6	4	Uncharacterized protein	No
McCEP59	KAK6584023.1	675	4	3	Uncharacterized protein	No
McCEP60	KAK6583600.1	438	7	3	Uncharacterized protein	No
McCEP61	KAK6583550.1	828	10	2	Uncharacterized protein	No
McCEP62	KAK6584913.1	633	4	4	Cutinase protein	No
McCEP63	KAK6584871.1	462	4	2	Uncharacterized protein	No
McCEP64	KAK6584728.1	741	10	3	Pectate lyase protein	No
McCEP65	KAK6584664.1	438	6	6	Uncharacterized protein	No
McCEP66	KAK6584481.1	615	4	3	Cytosine deaminases protein	No
McCEP67	KAK6584376.1	768	4	3	Germin-like protein	No
McCEP68	KAK6585729.1	504	11	3	Uncharacterized protein	No
McCEP69	KAK6585727.1	882	7	3	Glycoside hydrolase protein	No
McCEP70	KAK6585717.1	264	6	1	Uncharacterized protein	No
McCEP71	KAK6585679.1	567	8	2	CFEM domain-containing protein	No
McCEP72	KAK6585507.1	252	8	3	Uncharacterized protein	No
McCEP73	KAK6585461.1	780	7	1	Lytic polysaccharide mono oxygenase protein	No
McCEP74	KAK6585297.1	243	6	2	Uncharacterized protein	No
McCEP75	KAK6585292.1	786	4	4	AlphaBeta hydrolase protein/Cutinase protein	No
McCEP76	KAK6585253.1	177	5	1	Uncharacterized protein	Yes
McCEP77	KAK6585244.1	570	7	2	Auxiliary activity family 9 protein	No
McCEP78	KAK6585229.1	363	8	2	Uncharacterized protein	No
McCEP79	KAK6586661.1	243	6	2	Uncharacterized protein	No
McCEP80	KAK6586573.1	738	4	3	Uncharacterized protein	No
McCEP81	KAK6586423.1	552	16	2	Uncharacterized protein	No
McCEP82	KAK6586360.1	585	10	3	Cell wall protein	No
McCEP83	KAK6586233.1	363	6	2	Uncharacterized protein	No
McCEP84	KAK6586199.1	777	6	2	Uncharacterized protein	No
McCEP85	KAK6585983.1	702	6	4	AlphaBeta hydrolase protein/Cutinase protein	No
McCEP86	KAK6585893.1	603	4	4	Uncharacterized protein	No
McCEP87	KAK6585861.1	666	6	4	Egh16-like virulence factor	No
McCEP88	KAK6585807.1	753	4	1	Uncharacterized protein	No
McCEP89	KAK6585777.1	633	4	2	Uncharacterized protein	No
McCEP90	KAK6587479.1	459	6	2	Uncharacterized protein	No
McCEP91	KAK6587359.1	762	10	2	Uncharacterized protein	No
McCEP92	KAK6587259.1	591	5	1	Uncharacterized protein	Yes
McCEP93	KAK6587167.1	690	6	2	Uncharacterized protein	No
McCEP94	KAK6587148.1	399	6	3	Uncharacterized protein	No
McCEP95	KAK6586925.1	639	4	5	AlphaBeta hydrolase protein/Cutinase protein	No
McCEP96	KAK6586799.1	816	4	2	Nuclease protein	No
McCEP97	KAK6586798.1	249	6	2	Uncharacterized protein	Yes
