# Supplementary material for: High-Quality Assembly of the Apple Fungal Pathogen Marssonina coronaria Genome and Functional Analysis of Candidate Effectors
Source: Plants (Basel). 2025 May 27;14(11):1638. doi: 10.3390/plants14111638 (PMC12158172; doi:10.3390/plants14111638)
Supplement: Supplementary file 1 [file plants-14-01638-s001.zip › Supplementary Table S4.xlsx]

## Sheet: Supplementary Table S4
Table S4. Sequence characteristics of McCEP3 homologous proteins
Accession	Scientific Name	Query Cover	E-value	Identity	Length	Signal Peptide (Yes/No)
KAK2625287	Diplocarpon rosae	1	9e-61	80.26	151	Yes
KAF8862460	Acephala macrosclerotiorum	1	9e-41	61.01	159	Yes
KAH6722440	Leptodontidium	0.88	9e-31	64.96	154	Yes
XP_033532482	Eremomyces bilateralis	1	9e-24	49.37	151	Yes
XP_044639232	Diaporthe batatas	0.86	9e-24	52.24	148	Yes
XP_049104629	Daldinia decipiens	0.84	9e-22	48.57	229	Yes
KAF4990779	Fusarium graminum	0.85	9e-21	44.44	162	Yes
KXH48692	Colletotrichum nymphaeae	1	9e-21	50	142	Yes
PPJ50546	Cercospora berteroae	0.55	9e-21	59.38	183	Yes
KAK1829088	Podospora conica	1	9e-20	45.22	147	Yes
KAF4580363	Ophiocordyceps camponoti-floridani	0.88	9e-20	41.06	161	Yes
KAI0170600	Pestalotiopsis	0.86	9e-19	47	160	Yes
PFH55510	Ophiocordyceps unilateralis	0.88	9e-19	428	156	Yes
KAI2625887	Hypoxylon	0.63	9e-19	54.55	162	Yes
TGJ78777	Xylaria hypoxylon	1	9e-18	44.71	166	Yes
KAI1459274	Annulohypoxylon moriforme	0.7	9e-17	47.58	165	Yes
XP_060436096	Colletotrichum godetiae	1	9e-16	47.56	148	Yes
KAH8127156	Trichoderma asperelloides	0.76	9e-15	44.03	167	Yes
PNS15404	Sphaceloma murrayae	0.66	9e-14	497	239	Yes
KAH8774848	Hyaloscypha finlandica	0.43	9e-14	61.54	280	Yes
XP_018131004	Pseudogymnoascus verrucosus	0.57	9e-12	54.44	144	Yes
KFZ03538	Pseudogymnoascus	0.57	9e-12	54.44	144	Yes
EKG13104	Macrophomina phaseolina	0.64	9e-12	50	321	Yes
KAI8654402	Fusarium sp. Ph1	0.44	9e-12	62.32	383	Yes
XP_052908086	Fusarium keratoplasticum	0.44	9e-12	62.32	378	Yes
KAJ4235541	Fusarium falciforme	0.44	9e-12	62.32	388	Yes
KAI9739101	Cirrosporium novae-zelandiae	0.56	9e-12	48.84	150	Yes
TGO61581	Botryotinia convoluta	1	8e-35	49.71	170	Yes
PMD44156	Hyaloscypha variabilis	0.79	8e-26	547	154	Yes
KAI9642766	Ciborinia camelliae	0.91	8e-24	47.44	178	Yes
KAL2289772	Diaporthe vaccinii	0.86	8e-23	51.47	273	Yes
MCJ1434756	Xylographa pallens	0.94	8e-21	43.53	179	Yes
KAI1362564	Xylaria arbuscula	0.86	8e-20	45.27	170	Yes
KAI0407689	Xylaria palmicola	0.86	8e-19	44.44	174	Yes
KAI0179135	Hypoxylon	0.63	8e-19	53.4	162	Yes
CAG7559637	Fusarium equiseti	0.85	8e-19	43.05	160	Yes
XP_066648067	Chaetomium tenue	0.76	8e-19	48.31	146	Yes
PHH82783	Ophiocordyceps australis	0.89	8e-18	42.42	183	Yes
KAH7149366	Dactylonectria estremocensis	0.85	8e-18	46.51	137	Yes
MCJ1321240	Xylographa vitiligo	0.82	8e-17	50	162	Yes
XP_044681924	Fusarium musae	0.85	8e-17	46.62	148	Yes
XP_036589379	Colletotrichum truncatum	0.86	8e-17	47.69	138	Yes
KAF5669546	Fusarium circinatum	0.85	8e-16	44.6	154	Yes
KAK3717963	Vermiconidia calcicola	0.82	8e-15	40.28	220	Yes
XP_007915326	Phaeoacremonium minimum	0.76	8e-15	52.94	143	Yes
KLP06467	Fusarium fujikuroi	0.62	8e-15	48.98	166	Yes
RSL49036	Fusarium floridanum	0.64	8e-15	52.58	108	Yes
KAF2495144	Lophium mytilinum	0.86	8e-13	45.52	189	Yes
XP_024324284	Pseudogymnoascus destructans	0.57	8e-12	54.44	146	Yes
OWB69172	[Candida] boidinii	0.47	8e-12	553	131	Yes
KAH8685712	Tricladium varicosporioides	1	7e-48	65.22	154	Yes
KAG4433424	Cadophora	0.88	7e-37	70.07	152	Yes
TVY56236	Lachnellula cervina	0.88	7e-36	57.93	164	Yes
KAF7896470	Botryotinia globosa	1	7e-36	50	170	Yes
CAD6445308	Sclerotinia trifoliorum	1	7e-32	476	173	Yes
XMA13165	Rhynchosporium graminicola	0.88	7e-30	581	161	Yes
XP_024729457	Hyaloscypha bicolor	0.86	7e-28	51.49	153	Yes
KAH8768117	Diaporthe	1	7e-25	51.59	150	Yes
KAF2195349	Zopfia rhizophila	1	7e-23	49.03	147	Yes
RKF58681	Erysiphe neolycopersici	1	7e-23	49.68	154	Yes
XP_044663186	Cercospora kikuchii	0.55	7e-21	60.42	183	Yes
KAI1822043	Xylaria intraflava	0.86	7e-20	44.9	169	Yes
KAI4120741	Usnochroma carphineum	0.73	7e-20	626	241	Yes
KZZ89140	Moelleriella libera	0.9	7e-20	43.66	140	Yes
KAH6968518	Fusarium avenaceum	0.85	7e-20	43.45	164	Yes
KAI9748222	Chaenotheca gracillima	0.83	7e-20	48.09	170	Yes
KAI8624425	Xylariaceae	0.86	7e-19	46.21	166	Yes
RMJ03449	Fusarium kuroshium	0.99	7e-18	45.34	152	Yes
KAL2352118	Cryomyces antarcticus	1	7e-18	45.4	157	Yes
XP_018746660	Fusarium verticillioides	0.85	7e-17	46.62	148	Yes
KAK7427835	Neonectria magnoliae	0.99	7e-16	46.39	149	Yes
KAG7413852	Fusarium oxysporum	0.85	7e-16	47.48	154	Yes
XP_031063818	Fusarium odoratissimum	0.85	7e-16	47.01	149	Yes
KAK1970383	Colletotrichum sublineola	1	7e-16	45.96	142	Yes
XP_031039580	Fusarium oxysporum	0.85	7e-15	45	155	Yes
KAF4439836	Fusarium austroafricanum	0.85	7e-15	46.76	153	Yes
XP_007806131	Endocarpon pusillum	0.86	7e-15	40.37	198	Yes
XP_047867168	Daldinia vernicosa	0.51	7e-15	56	239	Yes
XP_066684480	Apiospora marii	0.84	7e-15	474	231	Yes
KAI1751672	Xylaria castorea	1	7e-14	41.3	181	Yes
KAL3418244	Phlyctema vagabunda	0.55	7e-14	51.72	179	Yes
XP_047788320	Daldinia caldariorum	0.52	7e-14	51.85	252	Yes
RYP57274	Monosporascus	0.65	7e-12	50.44	182	Yes
KAH9223652	Leptodontidium	0.38	7e-12	76.27	59	Yes
XP_001247154	Coccidioides immitis	0.55	7e-12	54.02	157	Yes
KAG6133899	Claviceps purpurea	1	7e-12	41.32	151	Yes
OAA75268	Akanthomyces lecanii	0.64	7e-12	49	136	Yes
GMF14917	Candida boidinii	0.47	7e-12	553	99	Yes
CAG8977033	Hymenoscyphus albidus	1	6e-48	62.28	165	Yes
XP_007295965	Drepanopeziza brunnea	0.86	6e-37	52.54	210	Yes
TGO28444	Botrytis paeoniae	1	6e-36	50	170	Yes
TGO40363	Botrytis hyacinthi	1	6e-34	48.3	171	Yes
XP_024733775	Hyaloscypha bicolor	1	6e-31	55.06	153	Yes
KAK5987086	Cladobotryum mycophilum	1	6e-27	49.35	140	Yes
XP_028492773	Verticillium nonalfalfae	0.88	6e-25	50.36	153	Yes
KKA26582	Thielaviopsis punctulata	0.83	6e-25	51.91	146	Yes
QSZ32046	Monilinia vaccinii-corymbosi	1	6e-25	47.53	160	Yes
KAG0652245	Hyphodiscus hymeniophilus	0.88	6e-25	51.43	156	Yes
KAI0439109	Xylaria telfairii	1	6e-22	45.78	159	Yes
KAI1167785	Nemania serpens	1	6e-22	43.71	163	Yes
KAG7109827	Verticillium longisporum	0.88	6e-21	46.94	153	Yes
KAH8670995	Xylariales	1	6e-20	41.94	142	Yes
KAJ2993299	Xylaria curta	0.86	6e-20	44.85	162	Yes
KAL2148325	Thermothelomyces myriococcoides	0.98	6e-20	46.58	164	Yes
KAI2638954	Hypomontagnella submonticulosa	0.68	6e-20	55.86	158	Yes
KAI1422934	Xylaria	1	6e-19	44.58	162	Yes
KAG7152692	Verticillium longisporum	0.55	6e-18	54.44	99	No
XP_043000712	Ustilaginoidea virens	0.88	6e-18	49.64	141	Yes
KAI1156895	Nemania diffusa	0.86	6e-18	42.47	166	Yes
MCJ1375542	Loxospora ochrophaea	1	6e-18	43.48	143	Yes
GKT60415	Colletotrichum tofieldiae	0.88	6e-18	51.47	141	Yes
KAH7407808	Cadophora	0.88	6e-18	56.62	151	Yes
KAG0672562	Pichia californica	0.45	6e-17	63.77	106	Yes
CAF9924176	Heterodermia speciosa	0.44	6e-17	62.69	204	Yes
KAF4985251	Fusarium decemcellulare	0.99	6e-17	44.65	157	Yes
XP_060371088	Colletotrichum acutatum	1	6e-17	48	142	Yes
KAL1898791	Sporothrix stenoceras	0.47	6e-16	61.97	127	Yes
XP_007819180	Metarhizium robertsii	0.86	6e-16	46.56	138	Yes
KAJ4309135	Fusarium piperis	0.99	6e-16	45.34	155	Yes
KAG0643751	Tuber brumale	1	6e-15	42.86	168	Yes
GAP83160	Rosellinia necatrix	0.86	6e-15	454	165	Yes
XP_046051229	Fusarium redolens	0.85	6e-15	45	155	Yes
XP_033434298	Daldinia childiae	0.51	6e-15	58.75	231	Yes
KAK2019339	Colletotrichum eremochloae	0.88	6e-15	45.77	127	No
XP_002838052	Tuber melanosporum	0.82	6e-14	42.96	143	No
KND91704	Tolypocladium ophioglossoides	0.83	6e-14	46.09	141	Yes
KAF2088489	Saccharata proteae	0.66	6e-14	47.22	178	Yes
XP_009216807	Gaeumannomyces tritici	0.64	6e-14	52	136	Yes
XEV00608	Fusarium sambucinum	0.85	6e-14	41.55	159	Yes
QPC77544	Fusarium pseudograminearum	0.85	6e-14	42.76	156	Yes
QPH04399	Epichloe festucae Fl1	0.79	6e-14	51.2	144	Yes
PWW77187	Tuber magnatum	1	6e-13	44.25	158	Yes
KAH0543809	Trichoglossum hirsutum	0.47	6e-13	55.7	161	Yes
OAA42171	Metarhizium rileyi	1	6e-13	403	141	Yes
KUI74304	Valsa mali	0.57	6e-13	58.62	159	Yes
KAI5926978	Camillea tinctor	0.88	6e-13	47.48	202	Yes
KAK4498058	Zasmidium cellare	0.46	6e-12	52.33	189	Yes
XP_001910830	Podospora anserina S mat+	0.75	6e-12	51.72	137	Yes
XP_031008352	Lachnellula hyalina	1	5e-41	64.97	155	Yes
XP_008077853	Glarea lozoyensis	1	5e-38	63.8	154	Yes
XP_038729354	Botrytis byssoidea	1	5e-34	48.3	171	Yes
TGO69201	Botryotinia narcissicola	1	5e-34	48.3	171	Yes
XP_024724778	Amorphotheca resinae	0.87	5e-28	54.74	154	Yes
XP_003008678	Verticillium alfalfae	0.88	5e-25	50.36	153	Yes
XP_062664875	Chaetomium fimeti	1	5e-23	49.38	149	Yes
OCK76308	Lepidopterella palustris	0.85	5e-22	524	156	Yes
KAH0442788	Colletotrichum camelliae	1	5e-22	51.61	140	Yes
KAL0467152	Neurospora intermedia	1	5e-21	48.72	223	No
TVY21737	Lachnellula arida	0.88	5e-21	50.38	128	Yes
KAI1778330	Hypoxylon cercidicola	0.67	5e-21	56.73	160	Yes
XP_035338379	Colletotrichum scovillei	1	5e-21	50.63	142	Yes
KAF6842195	Colletotrichum musicola	1	5e-21	48.73	141	Yes
KAH7262063	Fusarium tricinctum	0.85	5e-20	45.21	164	Yes
GAB0136964	Epichloe bromicola	0.79	5e-20	50	143	Yes
KAK4246756	Corynascus novoguineensis	0.88	5e-20	49.65	153	Yes
KAK4241625	Achaetomium macrosporum	1	5e-19	42.33	158	Yes
XP_018175390	Purpureocillium lilacinum	1	5e-18	48.03	144	Yes
KPM34311	Neonectria ditissima	0.99	5e-18	47.71	147	Yes
XP_038751500	Colletotrichum karsti	1	5e-18	51.27	146	Yes
KAK3327334	Cercophora scortea	1	5e-17	48.39	142	Yes
TRX95180	Xylaria flabelliformis	1	5e-16	42.94	173	Yes
XP_024751409	Trichoderma citrinoviride	0.76	5e-16	44.36	163	Yes
KAI9875351	Pleopsidium flavum	0.47	5e-16	65.75	226	Yes
KAL2261652	Humicola hyalothermophila	1	5e-16	46.5	152	Yes
KAF5548820	Fusarium napiforme	0.85	5e-16	44.6	154	Yes
XP_052996595	Diaporthe amygdali	0.86	5e-16	49.26	151	Yes
XP_024758524	Trichoderma asperellum	1	5e-15	44.77	167	Yes
XP_014174161	Grosmannia clavigera	0.99	5e-15	51.3	143	Yes
KAI8962850	Daldinia	0.47	5e-15	58.9	238	Yes
PHH86570	Cordyceps	0.63	5e-15	51.58	180	Yes
KAI9676483	Caeruleum heppii	0.39	5e-15	69.49	177	Yes
KAI1081177	Whalleya microplaca	0.51	5e-14	52.33	225	Yes
XP_018661560	Trichoderma gamsii	0.76	5e-14	42.96	168	Yes
KAI9836877	Sarea resinae	0.61	5e-14	52.04	152	Yes
KAI5462378	Mariannaea	0.87	5e-14	49.25	145	Yes
MCJ1336341	Bachmanniomyces	0.83	5e-14	41.27	229	Yes
KAH7358454	Plectosphaerella cucumerina	1	5e-12	45.22	135	Yes
KAE8442809	Mollisiaceae	1	4e-44	61.29	152	Yes
RFU25022	Scytalidium lignicola	1	4e-33	55.9	158	Yes
KAL2073655	Oculimacula yallundae	0.89	4e-31	65.03	158	Yes
KAK0116730	Cadophora gregata	1	4e-29	60.26	152	Yes
RAL65445	Monilinia fructigena	1	4e-23	47.77	152	Yes
KAH7148611	Dactylonectria macrodidyma	0.85	4e-23	46.51	137	Yes
EPQ61886	Blumeria graminis	1	4e-23	432	154	Yes
TVY53152	Lachnellula suecica	0.88	4e-22	51.82	157	Yes
CRK34393	Verticillium longisporum	0.97	4e-21	50	487	Yes
XP_009847895	Neurospora tetrasperma	1	4e-21	48.08	142	Yes
Q01302.2	Neurospora crassa	1	4e-21	48.08	142	Yes
KAK2034659	Colletotrichum zoysiae	1	4e-21	48.45	142	Yes
KAI1005440	Podosphaera aphanis	0.86	4e-20	43.07	152	Yes
KAI4867341	Hypoxylon rubiginosum	0.67	4e-20	569	161	Yes
XP_031015279	Fusarium coffeatum	0.85	4e-20	42.66	162	Yes
KAL2143097	Corynascus sepedonium	0.88	4e-20	49.65	153	Yes
UKZ57588	Trichoderma virens	0.88	4e-19	482	137	Yes
KAH6609725	Trichoderma cornu-damae	0.86	4e-19	42.68	173	Yes
KAI9167695	Paramyrothecium foliicola	0.99	4e-19	45.45	153	Yes
KAK7397671	Neonectria punicea	0.99	4e-19	49.02	148	Yes
SLM38649	Lasallia pustulata	0.88	4e-19	42.76	171	Yes
KAG7004423	Physcia stellaris	0.41	4e-17	66.67	215	Yes
KAI1108999	Nemania	1	4e-17	41.32	164	Yes
KAH7011605	Ilyonectria destructans	0.87	4e-17	44.7	141	Yes
KAF5697560	Fusarium mundagurra	0.85	4e-17	46.62	148	Yes
XP_052913522	Fusarium keratoplasticum	0.9	4e-17	45.58	150	Yes
KAJ8123907	Nemania bipapillata	1	4e-16	43.27	164	Yes
KAI1418653	Hypoxylon	0.47	4e-16	611	160	Yes
KAF9774595	Fusarium	0.85	4e-16	47.76	149	Yes
RGP81708	Fusarium longipes	0.85	4e-16	46.81	159	Yes
TKA76409	Cryomyces minteri	1	4e-16	447	156	Yes
TQN66323	Colletotrichum shisoi	0.88	4e-16	47.48	141	Yes
XP_018156014	Colletotrichum higginsianum	0.88	4e-16	47.48	141	Yes
CAQ16228	Colletotrichum graminicola	0.54	4e-16	57.32	82	Yes
MCJ1367589	Acarospora aff. strigata	0.43	4e-16	688	210	Yes
PTB73322	Trichoderma longibrachiatum	0.76	4e-15	43.61	163	Yes
MCJ1430360	Sticta canariensis	0.96	4e-15	574	221	Yes
KAK4191221	Podospora australis	0.86	4e-15	48.48	139	Yes
KID87768	Metarhizium guizhouense	0.86	4e-15	45.8	138	Yes
XP_014545493	Metarhizium brunneum	0.86	4e-15	45.8	138	Yes
XP_031008307	Lachnellula hyalina	0.47	4e-15	58.33	186	Yes
XP_036531358	Fusarium subglutinans	0.85	4e-15	43.88	154	Yes
EMR64977	Eutypa lata	0.88	4e-15	45.28	160	Yes
KAH6845014	Chaetomium	0.76	4e-15	43.09	149	Yes
RFU72315	Trichoderma arundinaceum	0.76	4e-14	42.64	163	Yes
XP_069295962	Thermothelomyces heterothallicus	0.78	4e-14	52	157	Yes
XP_044713696	Fusarium poae	0.85	4e-14	43.06	160	Yes
KAI2776843	Daldinia loculata	0.43	4e-14	60	245	Yes
KAI0472560	Xylariaceae	0.53	4e-13	50.54	166	Yes
XP_031000145	Thyridium curvatum	0.4	4e-13	62.3	135	Yes
PVH76228	Cadophora	0.64	4e-13	62.24	113	Yes
KAK2762714	Arachnomyces	0.5	4e-13	51.32	254	Yes
XP_016760892	Sphaerulina musiva	0.39	4e-12	60	198	Yes
KAF2711435	Pleomassaria siparia	0.37	4e-12	65.52	60	No
KLU88562	Magnaporthiopsis poae	0.55	4e-12	54.76	145	Yes
GAB1725126	Hortaea werneckii	0.51	4e-12	49.48	185	Yes
KAI0095474	Daldinia grandis	0.55	4e-12	50.52	264	Yes
XP_066736546	Apiospora kogelbergensis	0.39	4e-12	60	204	Yes
TVY49586	Lachnellula occidentalis	1	3e-41	66.01	153	Yes
XP_038812190	Botrytis deweyae	1	3e-35	50.29	171	Yes
XP_037188813	Botrytis fragariae	1	3e-34	49.71	170	Yes
KAH8592761	Bisporella	1	3e-33	58.39	176	Yes
XP_001557757	Botrytis cinerea	1	3e-32	48.84	171	Yes
XP_001588389	Sclerotinia sclerotiorum	1	3e-31	46.59	173	Yes
CZT06569	Rhynchosporium commune	0.88	3e-29	57.43	161	Yes
XP_038771837	Botrytis porri	1	3e-29	47.62	168	Yes
KAH8782532	Hyaloscypha finlandica	0.87	3e-27	56.06	169	Yes
PMD27366	Hyaloscypha hepaticicola	0.86	3e-26	53.44	155	Yes
KAK7709423	Diaporthe eres	0.86	3e-26	53.68	151	Yes
KAJ9649104	Coniosporium tulheliwenetii	1	3e-22	42.54	176	Yes
KAF5665870	Fusarium heterosporum	0.85	3e-21	44.37	161	Yes
XP_049146795	Colletotrichum lupini	1	3e-21	50.63	142	Yes
KAK2065429	Colletotrichum caudatum	1	3e-21	48.45	142	Yes
XP_045986559	Fusarium flagelliforme	0.85	3e-20	42.07	162	Yes
KAK4151433	Chaetomidium leptoderma	0.78	3e-20	50.41	150	Yes
KAI4174774	Caloplaca aetnensis	0.57	3e-20	59.55	235	Yes
KEY68956	Stachybotrys chartarum	0.99	3e-17	43.83	151	Yes
KZL72170	Colletotrichum incanum	0.88	3e-17	47.89	186	No
XP_047853204	Annulohypoxylon truncatum	0.63	3e-17	51.92	168	Yes
KAF2967778	Xylaria multiplex	0.86	3e-16	45.21	169	Yes
MCJ1454613	Mycoblastus sanguinarius	0.47	3e-16	62.5	185	Yes
KPA44122	Fusarium langsethiae	0.85	3e-16	43.54	158	Yes
KAF5967995	Fusarium coicis	0.85	3e-16	45.86	148	Yes
KAI1251025	Eutypa lata	0.88	3e-16	45.57	159	Yes
TKA44821	Cryomyces minteri	1	3e-16	447	156	Yes
KAB5554677	Coniochaeta	0.76	3e-16	48.28	139	Yes
KAK6217481	Colletotrichum tabaci	0.88	3e-16	47.48	141	Yes
KAG9244488	Calycina marina	0.88	3e-16	42.38	171	Yes
CUS12715	Tuber aestivum	1	3e-15	461	158	Yes
XP_006961490	Trichoderma reesei	0.76	3e-15	43.94	162	Yes
XP_007928293	Pseudocercospora fijiensis	0.64	3e-15	53.61	166	Yes
PNP77145	Fusarium nygamai	0.85	3e-15	46.04	154	Yes
OIW31589	Coniochaeta ligniaria	1	3e-15	48.03	139	Yes
KAK0741270	Schizothecium vesticola	1	3e-14	45.86	143	Yes
MCJ1273425	Puttea exsequens	0.49	3e-14	57.33	189	Yes
XP_007810166	Metarhizium acridum	0.86	3e-14	46.21	146	Yes
KAI1808135	Daldinia bambusicola	0.78	3e-14	47.83	249	Yes
XP_003661167	Thermothelomyces thermophilus	0.55	3e-13	574	158	Yes
XP_007840160	Pestalotiopsis fici	0.49	3e-13	553	160	Yes
KAK3196160	Lecanicillium	0.63	3e-13	53	125	Yes
GJC98387	Colletotrichum higginsianum	0.88	3e-13	451	124	Yes
MCJ1285711	Xylographa opegraphella	0.72	3e-12	50.91	158	Yes
KAI9818326	Thelocarpon impressellum	0.4	3e-12	63.93	159	Yes
XP_064767799	Myxozyma melibiosi	0.52	3e-12	55.68	135	Yes
KAI0169602	Hypoxylon	0.44	3e-12	60.87	147	Yes
RSL63184	Fusarium duplospermum	0.44	3e-12	60.87	162	Yes
XP_020132923	Diplodia corticola	0.42	3e-12	59.09	331	Yes
KAI1502780	Biscogniauxia marginata	0.78	3e-12	47.37	167	Yes
KAI9680262	Bathelium mastoideum	0.39	3e-12	62.71	233	Yes
XP_056054729	Akanthomyces muscarius	0.46	3e-12	56	187	Yes
OAA77013	Akanthomyces lecanii	0.46	3e-12	56	196	Yes
CAG8949890	Hymenoscyphus fraxineus	1	2e-46	61.68	166	Yes
CZR59775	Phialocephala subalpina	1	2e-44	63.46	156	Yes
KAH6674399	Halenospora varia	1	2e-43	61.08	162	Yes
KAF4636919	Cudoniella acicularis	0.91	2e-42	61.54	154	Yes
XP_018066296	Mollisia scopiformis	1	2e-40	57.05	156	Yes
KAG9238132	Amylocarpus encephaloides	0.9	2e-37	61.54	156	Yes
KAF7924802	Botrytis elliptica	1	2e-35	50.29	171	Yes
TGO12836	Botrytis tulipae	1	2e-34	48.55	171	Yes
THV54976	Botrytis galanthina	1	2e-34	49.72	172	Yes
KAF7946218	Botrytis aclada	1	2e-34	50	171	Yes
KHJ35442	Erysiphe necator	1	2e-32	48.72	153	Yes
RKF73649	Golovinomyces cichoracearum	0.97	2e-31	46.95	165	Yes
KAL3424645	Phlyctema vagabunda	1	2e-30	54.55	150	Yes
XP_038758049	Botrytis sinoallii	1	2e-29	49.71	171	Yes
PQE23963	Rutstroemia	0.85	2e-26	49.3	170	Yes
PNH38790	Verticillium dahliae	0.89	2e-24	50.35	153	Yes
KAI9787560	Geoglossum umbratile	0.84	2e-23	52.71	135	Yes
XP_029747766	Pyricularia pennisetigena	0.99	2e-22	50.32	147	Yes
RDA88320	Ophiocordyceps camponoti-leonardi	1	2e-22	46.91	158	Yes
KAF2198486	Delitschia confertaspora	1	2e-22	50	157	Yes
KAJ0387823	Colletotrichum nupharicola	1	2e-22	52.26	140	Yes
TAQ86865	Chlorociboria aeruginascens	0.89	2e-22	48.55	255	Yes
CCU81553	Blumeria hordei	0.93	2e-22	44.37	154	Yes
SPQ22203	Thermothielavioides terrestris	0.79	2e-21	47.01	157	Yes
TLD28833	Pyricularia	0.99	2e-21	49.38	150	Yes
KAK2044920	Colletotrichum somersetense	1	2e-21	48.45	142	Yes
CAK7269376	Sporothrix epigloea	0.53	2e-20	64.2	126	Yes
KAJ8059636	Sclerotinia nivalis	0.92	2e-20	40.43	201	Yes
KIN06704	Oidiodendron maius Zn	0.88	2e-20	524	156	Yes
XP_960686	Neurospora crassa	1	2e-20	48.08	223	No
XP_033554883	Lindgomyces ingoldianus	0.88	2e-20	45.83	164	Yes
KAK1995460	Colletotrichum falcatum	1	2e-20	49.67	142	Yes
KAI0904434	Ustulina deusta	0.86	2e-19	46	164	Yes
XP_003718264	Pyricularia oryzae	0.99	2e-19	45.22	150	Yes
KAK3685438	Podospora appendiculata	1	2e-19	48.41	141	Yes
KAF2457453	Lineolata rhizophorae	0.59	2e-19	55.67	174	Yes
KAI1107138	Jackrogersella minutella	0.66	2e-19	55.05	155	Yes
KAI0386641	Hypomontagnella monticulosa	0.68	2e-19	54.95	161	Yes
KAK4999106	Elasticomyces elasticus	1	2e-19	47.95	160	Yes
XP_031887441	Colletotrichum fructicola	1	2e-19	48.39	140	Yes
KAG4412178	Cadophora malorum	0.88	2e-19	604	152	Yes
KAI0206142	Astrocystis sublimbata	0.86	2e-19	45.21	170	Yes
OAR01257	Akanthomyces lecanii	1	2e-19	48.03	136	Yes
KAI1439206	Xylaria	0.86	2e-18	40.54	191	Yes
XP_047833946	Xylaria bambusicola	0.86	2e-18	41.67	167	Yes
KAI9851734	Thelocarpon superellum	0.89	2e-18	46.43	156	Yes
CAK7198727	Sporothrix eucalyptigena	0.53	2e-18	60.49	126	Yes
XP_049169939	Neoarthrinium moseri	0.64	2e-18	58	149	Yes
KAF7540938	Cylindrodendrum hubeiense	0.87	2e-18	442	144	Yes
KAH6899837	Thelonectria olida	0.87	2e-17	45.32	151	Yes
KFA66373	Stachybotrys chlorohalonatus	0.99	2e-17	45.06	151	Yes
KAF3005550	Neopestalotiopsis	0.5	2e-17	60.26	161	Yes
XP_003051237	Fusarium vanettenii	0.9	2e-17	46.21	150	Yes
KAF4454462	Fusarium albosuccineum	0.99	2e-17	44.65	157	Yes
KAF4493627	Fusarium agapanthi	0.99	2e-17	43.48	154	Yes
OHW94529	Colletotrichum incanum	0.88	2e-17	47.89	141	Yes
KAL2128530	Chaetomium olivicolor	1	2e-17	45.09	166	Yes
XP_065459528	Cercospora beticola	0.49	2e-17	60.47	173	Yes
XP_040621090	Sporothrix brasiliensis	0.47	2e-16	64.79	127	Yes
KAI9848461	Sclerophora amabilis	0.61	2e-16	50	175	Yes
KAL2203981	Sarocladium strictum	1	2e-16	40.65	143	Yes
MCJ1470237	Pseudocyphellaria aurata	0.54	2e-16	58.33	214	Yes
EPE09907	Ophiostoma piceae	0.47	2e-16	63.38	132	Yes
XP_046104617	Ilyonectria robusta	0.85	2e-16	43.28	140	Yes
KAI3398211	Diaporthe ilicicola	0.56	2e-16	58.82	344	Yes
POS79460	Diaporthe helianthi	0.69	2e-16	56.6	155	Yes
XP_043022224	Diaporthe citri	0.7	2e-16	57.94	151	Yes
KAK4219151	Rhypophila decipiens	0.74	2e-15	48.39	152	Yes
KXT18447	Pseudocercospora musae	0.58	2e-15	54.35	180	Yes
MCJ1269315	Lobaria immixta	0.54	2e-15	574	210	Yes
KAF4345420	Fusarium beomiforme	0.85	2e-15	44.85	148	Yes
KAF2206747	Cercospora zeae-maydis	0.52	2e-15	55.43	191	Yes
KAF4312662	Botryosphaeria dothidea	0.88	2e-15	46.41	323	Yes
EHK45531	Trichoderma atroviride	0.76	2e-14	42.96	168	Yes
POR39196	Tolypocladium paradoxum	1	2e-14	47.44	146	Yes
KAI9808646	Sarcosagium campestre	1	2e-14	42.01	162	Yes
XP_025590755	Fusarium venenatum	0.85	2e-14	42.07	162	Yes
QPC68674	Fusarium culmorum	0.85	2e-14	42.66	162	Yes
KAL4725345	Fusarium chlamydosporum	0.85	2e-14	41.89	158	Yes
KAK1750602	Echria macrotheca	0.76	2e-14	49.58	141	Yes
ODA80354	Drechmeria coniospora	1	2e-14	43.51	143	Yes
XP_049161950	Daldinia loculata	0.47	2e-14	553	240	Yes
KAI1495008	Biscogniauxia mediterranea	0.88	2e-14	46.21	167	Yes
KAI1446229	Annulohypoxylon stygium	0.53	2e-14	57.5	198	Yes
KAI0896746	Annulohypoxylon nitens	0.47	2e-14	595	198	Yes
KAI0134190	Xylariales	0.39	2e-13	63.33	179	Yes
XP_062754917	Trichoderma aggressivum f. europaeum	0.86	2e-13	41.98	177	Yes
KAL2039643	Stereocaulon virgatum	0.88	2e-13	442	185	Yes
CAK7238835	Sporothrix thermara	1	2e-13	45.39	128	Yes
KAI9811159	Pycnora praestabilis	0.47	2e-13	60.27	234	Yes
OCL11168	Glonium stellatum	0.32	2e-13	75	93	Yes
XP_035319757	Geosmithia morbida	0.54	2e-13	56.63	158	Yes
GJC79408	Colletotrichum liriopes	0.88	2e-13	49.62	137	Yes
KAG5996432	Claviceps spartinae	1	2e-13	41.46	154	Yes
KAG5953778	Claviceps arundinis	1	2e-13	42.07	154	Yes
KAI4246643	Teloschistes flavicans	0.39	2e-12	58.33	215	Yes
KAI5851376	Morchella snyderi	1	2e-12	42.35	167	Yes
ACN92038	Metarhizium anisopliae	0.86	2e-12	43.08	149	Yes
KAK3174944	Lepraria neglecta	0.88	2e-12	43.83	181	Yes
XP_035370767	Lasiodiplodia theobromae	0.46	2e-12	547	319	Yes
KAK0665004	Lasiodiplodia hormozganensis	0.46	2e-12	547	319	Yes
XP_022468716	Colletotrichum orchidophilum	1	2e-12	49.04	141	Yes
RDW92114	Coleophoma crateriformis	0.55	2e-12	56.32	175	Yes
XP_062724896	Chaetomium strumarium	0.57	2e-12	51.04	152	Yes
XP_007677300	Baudoinia panamericana	0.35	2e-12	645	77	Yes
OWP05943	Diplocarpon coronariae	0.99	1e-95	98.68	246	No
XP_031870681	Venustampulla echinocandica	0.88	1e-39	65.44	153	Yes
TVY37554	Lachnellula subtilissima	0.88	1e-38	60.84	161	Yes
ESZ90569	Sclerotinia borealis	1	1e-36	50.87	171	Yes
TEY28886	Botryotinia calthae	1	1e-35	49.43	171	Yes
KAH7356589	Rhexocercosporidium	0.88	1e-33	64.71	152	Yes
KAG4027883	Monilinia fructicola	1	1e-29	49	167	Yes
KAB8300903	Monilinia laxa	1	1e-28	49.4	167	Yes
KAF7543209	Stylonectria norvegica	1	1e-27	49.09	159	Yes
TQS37185	Golovinomyces magnicellulatus	0.97	1e-27	452	165	Yes
KAG7288560	Staphylotrichum longicolle	1	1e-25	45.28	150	Yes
KAH8821098	Xylogone	0.61	1e-23	51.56	194	Yes
XP_058353021	Cadophora gregata	1	1e-23	58.33	147	Yes
KAH8162860	Xylaria polymorpha	1	1e-22	45.51	162	Yes
KAJ9156252	Pleurostoma richardsiae	1	1e-22	53.85	144	Yes
XP_007780841	Coniosporium apollinis	1	1e-22	43.09	176	Yes
KAI1737644	Xylaria scruposa	1	1e-21	42.35	169	Yes
MCJ1228711	Toensbergia leucococca	1	1e-21	48.45	159	Yes
KAL2018850	Thermocarpiscus australiensis	1	1e-21	51.27	141	Yes
XP_030978736	Pyricularia grisea	0.99	1e-21	49.04	151	Yes
XP_045959883	Truncatella angustata	0.99	1e-20	452	164	Yes
KAK3491467	Neurospora crassa	1	1e-20	48.08	142	Yes
KAI1402070	Hypoxylon fuscum	0.74	1e-20	50	158	Yes
KXH46259	Colletotrichum simmondsii	1	1e-20	50.63	142	Yes
XP_060414533	Colletotrichum navitas	1	1e-20	49.02	142	Yes
XP_008093170	Colletotrichum graminicola	1	1e-20	49.02	142	Yes
XP_033402981	Aplosporella prunicola	0.84	1e-20	40.24	190	Yes
KAF2007816	Amniculicola lignicola	1	1e-20	45.78	157	Yes
RCI09310	Ophiocordyceps polyrhachis-furcata	1	1e-19	45.68	158	Yes
OAA68121	Niveomyces insectorum	0.53	1e-19	61.73	132	Yes
XP_051315544	Hypoxylon trugodes	0.63	1e-19	57	160	Yes
SPJ87159	Fusarium torulosum	0.85	1e-19	45.21	164	Yes
KAF4925307	Colletotrichum viniferum	1	1e-19	49.03	140	Yes
KAG5928265	Claviceps sorghi	0.88	1e-19	46.32	142	Yes
KAI9850518	Vezdaea acicularis	1	1e-18	43.86	157	Yes
XP_028465522	Sodiomyces alkalinus	1	1e-18	42.21	152	Yes
XP_070915622	Madurella fahalii	0.86	1e-18	46.27	145	Yes
KAI4167548	Gyalolechia ehrenbergii	0.55	1e-18	57.47	239	Yes
KAF6813596	Colletotrichum plurivorum	1	1e-18	50.96	143	Yes
KAK1982408	Colletotrichum cereale	1	1e-18	47.83	142	Yes
RDW91318	Coleophoma crateriformis	0.93	1e-18	444	146	No
KAG6006362	Claviceps maximensis	0.88	1e-18	421	145	Yes
KAI0412637	Xylaria grammica	1	1e-17	401	177	Yes
XP_024772586	Trichoderma harzianum	0.79	1e-17	45.99	162	Yes
KAK3904159	Staphylotrichum tortipilum	0.78	1e-17	48.8	148	Yes
XP_033574686	Mytilinidion resinicola	1	1e-17	45.35	164	Yes
KJZ71071	Hirsutella minnesotensis 3608	1	1e-17	47.2	152	Yes
KFH45835	Hapsidospora chrysogenum	0.8	1e-17	49.59	138	Yes
KAJ4422531	Gnomoniopsis	1	1e-17	43.4	151	Yes
KKY32431	Diaporthe ampelina	0.86	1e-17	50	151	Yes
RKU49637	Coniochaeta pulveracea	1	1e-17	46.34	140	Yes
OLN85975	Colletotrichum chlorophyti	0.88	1e-17	511	140	Yes
KAG0134001	Tuber indicum	1	1e-16	45.29	165	Yes
XP_016591512	Sporothrix schenckii	0.47	1e-16	64.79	127	Yes
KAK4694187	Lecanoromycetidae	0.59	1e-16	61.54	202	Yes
KAH6986018	Ilyonectria	0.85	1e-16	42.96	141	Yes
KAF4945327	Fusarium gaditjirri	0.85	1e-16	46.62	148	Yes
RSL66987	Fusarium duplospermum	0.99	1e-16	43.83	153	Yes
KAL1878154	Diaporthe australafricana	0.7	1e-16	57.94	149	Yes
XP_049132694	Colletotrichum spaethianum	1	1e-16	47.47	142	Yes
CAI0655225	Colletotrichum noveboracense	0.56	1e-16	584	84	Yes
KAI2473271	Annulohypoxylon bovei var. microspora	0.63	1e-16	53.61	157	Yes
KAL2687197	[Neocosmospora] sp. MSC-2022a	0.9	1e-16	42.21	147	Yes
MCJ1383728	Xylographa soralifera	0.76	1e-15	50.86	162	Yes
CAK7567199	Sporothrix epigloea	0.88	1e-15	50.75	126	Yes
CAK7234268	Sporothrix curviconia	0.53	1e-15	62.96	128	Yes
CAK7208567	Sporothrix bragantina	0.47	1e-15	61.97	127	Yes
OBT48584	Pseudogymnoascus	1	1e-15	49.02	145	Yes
KAG4287776	Fusarium proliferatum	0.85	1e-15	44.6	154	Yes
KAF5678390	Fusarium denticulatum	0.85	1e-15	43.88	154	Yes
KAF5233819	Fusarium anthophilum	0.85	1e-15	46.67	141	Yes
KAI1061845	Fusarium annulatum	0.85	1e-15	44.6	154	Yes
KAF4440496	Fusarium acutatum	0.85	1e-15	44.6	154	Yes
KAK2615898	Diaporthe amygdali	0.86	1e-15	49.26	151	Yes
KAI1476249	Daldinia eschscholtzii	0.74	1e-15	48.41	264	Yes
KAI0479659	Xylaria cf. heliscus	0.84	1e-14	46.81	167	Yes
MCJ1238090	Varicellaria rhodocarpa	0.42	1e-14	60.94	177	Yes
OAA56579	Niveomyces insectorum	0.6	1e-14	49.45	91	Yes
KAJ4396254	Gnomoniopsis smithogilvyi	1	1e-14	46.01	150	Yes
KAI0456910	Xylaria acuta	0.86	1e-13	43.75	167	Yes
TFB04868	Trichoderma ghanense	0.63	1e-13	49.49	411	Yes
XP_047844214	Purpureocillium takamizusanense	1	1e-13	44.08	141	Yes
XP_029319762	Pichia kudriavzevii	0.44	1e-13	61.76	110	Yes
KAH8789534	Hyaloscypha	0.43	1e-13	61.54	285	Yes
KAF1356333	Delphinella strobiligena	0.85	1e-13	45.74	145	Yes
KAK6950865	Daldinia eschscholtzii	0.51	1e-13	56	264	Yes
KAK2592135	Conoideocrella luteorostrata	1	1e-13	42.31	146	Yes
XP_067507440	Cenococcum geophilum	0.32	1e-13	77.08	60	No
KAK9415334	Seiridium unicorne	0.85	1e-12	43.26	162	Yes
KAK6064582	Seiridium cupressi	0.85	1e-12	43.26	162	Yes
MCJ1257284	Lignoscripta atroalba	0.44	1e-12	57.35	180	Yes
XP_049114705	Hypoxylon fragiforme	0.67	1e-12	51.85	165	Yes
KAI1380886	Hypoxylon crocopeplum	0.47	1e-12	54.93	154	Yes
XP_047766182	Fulvia fulva	0.53	1e-12	54.22	219	Yes
KGQ09746	Beauveria bassiana	0.42	1e-12	65.62	110	Yes
KAF1985805	Aulographum hederae	0.41	1e-12	58.73	84	Yes
KAK3325246	Apodospora peruviana	0.52	1e-12	53.66	139	Yes
XP_066711022	Apiospora phragmitis	0.67	1e-12	48.7	210	Yes
WPH00440	Acrodontium crateriforme	0.65	1e-12	50.94	144	Yes
TKA30413	Salinomyces thailandicus	0.93	1e-11	41.46	172	Yes
XP_064691415	Recurvomyces mirabilis	0.46	1e-11	566	175	Yes
KXS95486	Pseudocercospora eumusae	0.42	1e-11	64.06	179	Yes
KAK7413658	Neonectria punicea	0.44	1e-11	60.87	307	Yes
KAH7024281	Macrophomina phaseolina	0.64	1e-11	50	321	Yes
CAK3909262	Lecanosticta acicola	0.38	1e-11	67.24	222	Yes
KAJ4265650	Fusarium torreyae	0.76	1e-11	42.86	159	Yes
XP_046130516	Fusarium solani	0.44	1e-11	62.32	388	Yes
KAL1633419	Diplodia intermedia	0.38	1e-11	61.67	326	Yes
KUI58469	Valsa mali	0.66	1e-11	52	119	Yes
XP_003066193	Coccidioides posadasii	0.55	1e-11	54.02	157	Yes
KAG6036905	Claviceps	0.61	1e-11	45.74	151	Yes
XP_047819492	Annulohypoxylon maeteangense	0.7	1e-11	43.61	173	Yes
