# Supplementary material for: High-Quality Assembly of the Apple Fungal Pathogen Marssonina coronaria Genome and Functional Analysis of Candidate Effectors
Source: Plants (Basel). 2025 May 27;14(11):1638. doi: 10.3390/plants14111638 (PMC12158172; doi:10.3390/plants14111638)
Supplement: Supplementary file 1 [file plants-14-01638-s001.zip › Supplementary Table S5.xlsx]

## Sheet: Supplementary Table S5
Table S5. Primers used in this study
Primer name	Primer 5'-3'	Purpose
Candidate effectors gene expression
McCEP1-XmalI–F	CAGCTAGCATCGATTCCCGGGATGCAGTTCAACATCTTCCTCGC	Cloning McCEP1 to PVX for expression in N. benthamiana
McCEP1-SalI–R	AACCGTTCATCGGCGGTCGACTCAGCACTTGGCGTACACGA
McCEP2-XmalI–F	CAGCTAGCATCGATTCCCGGGATGGGGCTCTTGTCTGCGC	Cloning McCEP2 to PVX for expression in N. benthamiana
McCEP2-SalI–R	AACCGTTCATCGGCGGTCGACCTACCACCTGATCTTGGCCTGG
McCEP3-XmalI–F	CAGCTAGCATCGATTCCCGGGATGCAGTTCTCCGCCGTCG	Cloning McCEP3 to PVX for expression in N. benthamiana
McCEP3-SalI–R	AACCGTTCATCGGCGGTCGACTTACAAGACGTAAGCCGCGAG
McCEP4-XmalI–F	CAGCTAGCATCGATTCCCGGGATGAAGTTCACACAAGCCCTCTTT	Cloning McCEP4 to PVX for expression in N. benthamiana
McCEP4-SalI–R	AACCGTTCATCGGCGGTCGACCTAACCAGCTCTGCAGCACTGG
McCEP5-XmalI–F	CAGCTAGCATCGATTCCCGGGATGCAACTTCAAGCTCTCCTCTTC	Cloning McCEP5 to PVX for expression in N. benthamiana
McCEP5-SalI–R	AACCGTTCATCGGCGGTCGACTCACAGCAGAGACATGGCCG
McCEP6-XmalI–F	CAGCTAGCATCGATTCCCGGGATGAAGTTCTCCCTCAGCATAATCA	Cloning McCEP6 to PVX for expression in N. benthamiana
McCEP6-SalI–R	AACCGTTCATCGGCGGTCGACTCAGCTGAACTGAACAGATGCC
McCEP7-XmalI–F	CAGCTAGCATCGATTCCCGGGATGAAATTCTCCTTCGGTGCC	Cloning McCEP7 to PVX for expression in N. benthamiana
McCEP7-SalI–R	AACCGTTCATCGGCGGTCGACCTATGCACAGTAGCATTTAGGGCC
McCEP8-XmalI–F	CAGCTAGCATCGATTCCCGGGATGCGTTTCTCCGCCTTCG	Cloning McCEP8 to PVX for expression in N. benthamiana
McCEP8-SalI–R	AACCGTTCATCGGCGGTCGACTCACCCCACTTGAAAAAATATACAGA
McCEP9-XmalI–F	CAGCTAGCATCGATTCCCGGGATGATGCTCATCAGGTCCCTCA	Cloning McCEP9 to PVX for expression in N. benthamiana
McCEP9-SalI–R	AACCGTTCATCGGCGGTCGACCTACTCGCTTGCACCGCCG
McCEP10-XmalI–F	CAGCTAGCATCGATTCCCGGGATGAAGCTTTCTATATTCGTCGGC	Cloning McCEP10 to PVX for expression in N. benthamiana
McCEP10-SalI–R	AACCGTTCATCGGCGGTCGACTTAGCAACACATAGCAGTACTACCCG
McCEP11-XmalI–F	CAGCTAGCATCGATTCCCGGGATGCGCTCCTCCCTCCTCC	Cloning McCEP11 to PVX for expression in N. benthamiana
McCEP11-SalI–R	AACCGTTCATCGGCGGTCGACCTACCAGGCCCTCCTCGTCA
McCEP12-XmalI–F	CAGCTAGCATCGATTCCCGGGATGAACCTCTTCGCCCTCCT	Cloning McCEP12 to PVX for expression in N. benthamiana
McCEP12-SalI–R	AACCGTTCATCGGCGGTCGACCTATTGCTCCTGCGTGCACA
McCEP13-XmalI–F	CAGCTAGCATCGATTCCCGGGATGAAGTTCCTCTCCATCGCTACG	Cloning McCEP13 to PVX for expression in N. benthamiana
McCEP13-SalI–R	AACCGTTCATCGGCGGTCGACCTACAATGCCATAAAAGCACCTAGTG
McCEP14-XmalI–F	CAGCTAGCATCGATTCCCGGGATGAAGATCACACAAATTCTCTTCGC	Cloning McCEP14 to PVX for expression in N. benthamiana
McCEP14-SalI–R	AACCGTTCATCGGCGGTCGACTTATTTGCAGCACTGACTCTCACA
McCEP15-XmalI–F	CAGCTAGCATCGATTCCCGGGATGAAGTCCTTCTGCTACGTCTTGC	Cloning McCEP15 to PVX for expression in N. benthamiana
McCEP15-SalI–R	AACCGTTCATCGGCGGTCGACTTAAACGCAAGCTCCGGGG
McCEP16-XmalI–F	CAGCTAGCATCGATTCCCGGGATGCATTTCTCCCTCTTGACCG	Cloning McCEP16 to PVX for expression in N. benthamiana
McCEP16-SalI–R	AACCGTTCATCGGCGGTCGACCTAGACGAAAACTCTCGACACCAC
McCEP17-XmalI–F	CAGCTAGCATCGATTCCCGGGATGTTCGCTGCTCAGTCGCT	Cloning McCEP17 to PVX for expression in N. benthamiana
McCEP17-SalI–R	AACCGTTCATCGGCGGTCGACTTACAGGGCCAAGGCCATG
McCEP18-XmalI–F	CAGCTAGCATCGATTCCCGGGATGATCCTCCTCCTCCTCCTCTT	Cloning McCEP18 to PVX for expression in N. benthamiana
McCEP18-SalI–R	AACCGTTCATCGGCGGTCGACTCACGCGCAAGGCACGAT
McCEP19-XmalI–F	CAGCTAGCATCGATTCCCGGGATGCGTCTTGCTGTGGTCTTC	Cloning McCEP19 to PVX for expression in N. benthamiana
McCEP19-SalI–R	AACCGTTCATCGGCGGTCGACTCATTTGGCACAGCACATAAGAG
McCEP20-XmalI–F	CAGCTAGCATCGATTCCCGGGATGTTCTCCAAGACCATCCTTATTG	Cloning McCEP20 to PVX for expression in N. benthamiana
McCEP20-SalI–R	AACCGTTCATCGGCGGTCGACCTAGATGTTGCACAAGAACGACG
McCEP21-XmalI–F	CAGCTAGCATCGATTCCCGGGATGGGTAGCAACATGATGACAGC	Cloning McCEP21 to PVX for expression in N. benthamiana
McCEP21-SalI–R	AACCGTTCATCGGCGGTCGACTCACAAACAAACCAGAAGACTCCC
McCEP22-XmalI–F	CAGCTAGCATCGATTCCCGGGATGCAGTACTCTACTCTCATCAACATCTT	Cloning McCEP22 to PVX for expression in N. benthamiana
McCEP22-SalI–R	AACCGTTCATCGGCGGTCGACCTATCCCCAAAATAGCGCCC
McCEP23-XmalI–F	CAGCTAGCATCGATTCCCGGGATGATGCGGCAGGATCATCT	Cloning McCEP23 to PVX for expression in N. benthamiana
McCEP23-SalI–R	AACCGTTCATCGGCGGTCGACTTATCCTAGCATGAACCCAGCC
McCEP24-XmalI–F	CAGCTAGCATCGATTCCCGGGATGAAGCTCTGCACTATCATCGTT	Cloning McCEP24 to PVX for expression in N. benthamiana
McCEP24-SalI–R	AACCGTTCATCGGCGGTCGACTTAGTTGCAACAGAAACCGGC
McCEP25-XmalI–F	CAGCTAGCATCGATTCCCGGGATGACTCGGCTCCTGGCTCG	Cloning McCEP25 to PVX for expression in N. benthamiana
McCEP25-SalI–R	AACCGTTCATCGGCGGTCGACTCAGATATACTGCCAAGCACCAA
McCEP26-XmalI–F	CAGCTAGCATCGATTCCCGGGATGACCTTCTCTCGTATCCTAGCG	Cloning McCEP26 to PVX for expression in N. benthamiana
McCEP26-SalI–R	AACCGTTCATCGGCGGTCGACTCAGATATACTGCCAAGCACCAA
McCEP27-XmalI–F	CAGCTAGCATCGATTCCCGGGATGCAGTTCTTCACTCTCCCAATA	Cloning McCEP27 to PVX for expression in N. benthamiana
McCEP27-SalI–R	AACCGTTCATCGGCGGTCGACTTAGACCCAAACGCACCCAG
McCEP28-XmalI–F	CAGCTAGCATCGATTCCCGGGATGTCGATCCTCTCGAGAGTCG	Cloning McCEP28 to PVX for expression in N. benthamiana
McCEP28-SalI–R	AACCGTTCATCGGCGGTCGACTCAAAACTTGGCCTTCTCCATAT
McCEP29-XmalI–F	CAGCTAGCATCGATTCCCGGGATGAAGTTCCAACTCGCCGC	Cloning McCEP29 to PVX for expression in N. benthamiana
McCEP29-SalI–R	AACCGTTCATCGGCGGTCGACTTATGAAAGTCCACACGCGGA
McCEP30-XmalI–F	CAGCTAGCATCGATTCCCGGGATGCACATTACTTTTCCCATCTTTG	Cloning McCEP30 to PVX for expression in N. benthamiana
McCEP30-SalI–R	AACCGTTCATCGGCGGTCGACTTAAATACTAAGTCGGTCTATATCACTTAGATATA
McCEP31-XmalI–F	CAGCTAGCATCGATTCCCGGGATGTCGCTCTCTACCTTCTCACTTC	Cloning McCEP31 to PVX for expression in N. benthamiana
McCEP31-SalI–R	AACCGTTCATCGGCGGTCGACTTAGTAGCAGCTGCCCCCAG
McCEP32-XmalI–F	CAGCTAGCATCGATTCCCGGGATGCTACGCCTCCTCCTCTCC	Cloning McCEP32 to PVX for expression in N. benthamiana
McCEP32-SalI–R	AACCGTTCATCGGCGGTCGACTCACAAAAGCCCCTTCCGA
McCEP33-XmalI–F	CAGCTAGCATCGATTCCCGGGATGCGTTTCCAAGTAGCTCTTCC	Cloning McCEP33 to PVX for expression in N. benthamiana
McCEP33-SalI–R	AACCGTTCATCGGCGGTCGACCTAAACCTGAGAGAAGCACAAGGC
McCEP34-XmalI–F	CAGCTAGCATCGATTCCCGGGATGCTTCGCCAGTCGCTG	Cloning McCEP34 to PVX for expression in N. benthamiana
McCEP34-SalI–R	AACCGTTCATCGGCGGTCGACTCACAAGAGGAGAGCCACCAGG
McCEP35-XmalI–F	CAGCTAGCATCGATTCCCGGGATGCGTTCCTCCACGCTCC	Cloning McCEP35 to PVX for expression in N. benthamiana
McCEP35-SalI–R	AACCGTTCATCGGCGGTCGACCTAGGCAGTCATGCCAGGGA
McCEP36-XmalI–F	CAGCTAGCATCGATTCCCGGGATGAAGGCTCAATTCTCCGCC	Cloning McCEP36 to PVX for expression in N. benthamiana
McCEP36-SalI–R	AACCGTTCATCGGCGGTCGACTCAAGTGCTTGACGAAGCGA
McCEP37-XmalI–F	CAGCTAGCATCGATTCCCGGGATGCAGCTCAAGCTTTTCACCA	Cloning McCEP37 to PVX for expression in N. benthamiana
McCEP37-SalI–R	AACCGTTCATCGGCGGTCGACTTAGACCGTGACACCGGGG
McCEP38-XmalI–F	CAGCTAGCATCGATTCCCGGGATGTACTGGTCTTCCGCCATCG	Cloning McCEP38 to PVX for expression in N. benthamiana
McCEP38-SalI–R	AACCGTTCATCGGCGGTCGACCTAGATGGGCAACATACAGGTGAC
McCEP39-XmalI–F	CAGCTAGCATCGATTCCCGGGATGCATTCTTCTGCTTCGATCC	Cloning McCEP39 to PVX for expression in N. benthamiana
McCEP39-SalI–R	AACCGTTCATCGGCGGTCGACCTAACTTTTCGTTTCGTTTGCTGG
McCEP40-XmalI–F	CAGCTAGCATCGATTCCCGGGATGCGTTCAGTCTACTTCACCATC	Cloning McCEP40 to PVX for expression in N. benthamiana
McCEP40-SalI–R	AACCGTTCATCGGCGGTCGACTTACGCGACGCAGCAGCC
McCEP41-XmalI–F	CAGCTAGCATCGATTCCCGGGATGCAATTCCAAGCTACCGTCC	Cloning McCEP41 to PVX for expression in N. benthamiana
McCEP41-SalI–R	AACCGTTCATCGGCGGTCGACCTAGCAAGCTGGGAGCTTGG
McCEP42-XmalI–F	CAGCTAGCATCGATTCCCGGGATGACCAGGCTCATTGCCG	Cloning McCEP42 to PVX for expression in N. benthamiana
McCEP42-SalI–R	AACCGTTCATCGGCGGTCGACCTAAGACAAGTTCTGATTGATCCAGTAG
McCEP43-XmalI–F	CAGCTAGCATCGATTCCCGGGATGGCGACAGCGTCTAGTTATAGC	Cloning McCEP43 to PVX for expression in N. benthamiana
McCEP43-SalI–R	AACCGTTCATCGGCGGTCGACCTATAAATCAATTACACATCTATAGCTGCC
McCEP44-XmalI–F	CAGCTAGCATCGATTCCCGGGATGAAGCTCTATTTCCTCGTTGTTC	Cloning McCEP44 to PVX for expression in N. benthamiana
McCEP44-SalI–R	AACCGTTCATCGGCGGTCGACCTAGCAACACTTGATAACTCCAGTACC
McCEP45-XmalI–F	CAGCTAGCATCGATTCCCGGGATGCGTTCGGTCTACAGCATC	Cloning McCEP45 to PVX for expression in N. benthamiana
McCEP45-SalI–R	AACCGTTCATCGGCGGTCGACTCAGGACTTACAGCAGGAACAGAA
McCEP46-XmalI–F	CAGCTAGCATCGATTCCCGGGATGAAGACCGCTATCATTCTCCC	Cloning McCEP46 to PVX for expression in N. benthamiana
McCEP46-SalI–R	AACCGTTCATCGGCGGTCGACTCAGTTCATCCATCCATTATCACTC
McCEP47-XmalI–F	CAGCTAGCATCGATTCCCGGGATGCAATACTCATCCGCAATCC	Cloning McCEP47 to PVX for expression in N. benthamiana
McCEP47-SalI–R	AACCGTTCATCGGCGGTCGACCTACTGCTGCTGGGCGAGG
McCEP48-XmalI–F	CAGCTAGCATCGATTCCCGGGATGGCGCCGGCGAGCGTC	Cloning McCEP48 to PVX for expression in N. benthamiana
McCEP48-SalI–R	AACCGTTCATCGGCGGTCGACTCACAGCCCCCAGACCGC
McCEP49-XmalI–F	CAGCTAGCATCGATTCCCGGGATGCAATTCTCTACTCTCTTCACCAT	Cloning McCEP49 to PVX for expression in N. benthamiana
McCEP49-SalI–R	AACCGTTCATCGGCGGTCGACTTAATCTTCGCTGCAGAGCCC
McCEP50-XmalI–F	CAGCTAGCATCGATTCCCGGGATGCACCTGTCGCTCGCC	Cloning McCEP50 to PVX for expression in N. benthamiana
McCEP50-SalI–R	AACCGTTCATCGGCGGTCGACCTACAGCACCAGAGCAGCGAG
McCEP51-XmalI–F	CAGCTAGCATCGATTCCCGGGATGCATTTCGCTTCTACACTCGC	Cloning McCEP51 to PVX for expression in N. benthamiana
McCEP51-SalI–R	AACCGTTCATCGGCGGTCGACTCACTTGAGGTCAGTGTCAAGACC
McCEP52-XmalI–F	CAGCTAGCATCGATTCCCGGGATGCAACTCCTCCCCGTCG	Cloning McCEP52 to PVX for expression in N. benthamiana
McCEP52-SalI–R	AACCGTTCATCGGCGGTCGACCTAACGAGGACCTCGGTACCAT
McCEP53-XmalI–F	CAGCTAGCATCGATTCCCGGGATGATGCAAAAAATCTTCGAAACA	Cloning McCEP53 to PVX for expression in N. benthamiana
McCEP53-SalI–R	AACCGTTCATCGGCGGTCGACCTAAGAGTCACCCTCGTCAGGC
McCEP54-XmalI–F	CAGCTAGCATCGATTCCCGGGATGAAGTCCGTCCATGCCC	Cloning McCEP54 to PVX for expression in N. benthamiana
McCEP54-SalI–R	AACCGTTCATCGGCGGTCGACCTAACCAGTCATGCAGCATTTGG
McCEP55-XmalI–F	CAGCTAGCATCGATTCCCGGGATGCAGCTCTCTCGCTTCCC	Cloning McCEP55 to PVX for expression in N. benthamiana
McCEP55-SalI–R	AACCGTTCATCGGCGGTCGACCTACAGAAACGCGCCGGC
McCEP56-XmalI–F	CAGCTAGCATCGATTCCCGGGATGCACCTCCCTTCTTTTCCC	Cloning McCEP56 to PVX for expression in N. benthamiana
McCEP56-SalI–R	AACCGTTCATCGGCGGTCGACCTATTCCCCGGTCAAATATCTACAC
McCEP57-XmalI–F	CAGCTAGCATCGATTCCCGGGATGAAGTTCTCTATTACCGCCGTT	Cloning McCEP57 to PVX for expression in N. benthamiana
McCEP57-SalI–R	AACCGTTCATCGGCGGTCGACTTACAAGAGAACAGCCATGAGAGC
McCEP58-XmalI–F	CAGCTAGCATCGATTCCCGGGATGATGCTTCTCAATATCTTCACCTC	Cloning McCEP58 to PVX for expression in N. benthamiana
McCEP58-SalI–R	AACCGTTCATCGGCGGTCGACTCATATACCGTTCAGAGTATCTTGCA
McCEP59-XmalI–F	CAGCTAGCATCGATTCCCGGGATGTATTGCAAAATGCCCATTCT	Cloning McCEP59 to PVX for expression in N. benthamiana
McCEP59-SalI–R	AACCGTTCATCGGCGGTCGACCTAGCAATTCACAGTCATATAGACTCCG
McCEP60-XmalI–F	CAGCTAGCATCGATTCCCGGGATGAAGATCATTGCCGCTGTC	Cloning McCEP60 to PVX for expression in N. benthamiana
McCEP60-SalI–R	AACCGTTCATCGGCGGTCGACTTACGAAGCGCCAGTGCTG
McCEP61-XmalI–F	CAGCTAGCATCGATTCCCGGGATGCATCTCAACGCCCATCT	Cloning McCEP61 to PVX for expression in N. benthamiana
McCEP61-SalI–R	AACCGTTCATCGGCGGTCGACCTAACATCCAAGGTAAAAGTTGTCAAC
McCEP62-XmalI–F	CAGCTAGCATCGATTCCCGGGATGCGATCTCCAGCCTCTCTC	Cloning McCEP62 to PVX for expression in N. benthamiana
McCEP62-SalI–R	AACCGTTCATCGGCGGTCGACTCACCGGCCCGCGGCCGT
McCEP63-XmalI–F	CAGCTAGCATCGATTCCCGGGATGAAGACTACTACTTTCCTCGTTGC	Cloning McCEP63 to PVX for expression in N. benthamiana
McCEP63-SalI–R	AACCGTTCATCGGCGGTCGACTCAGAGGGCGAAGAATGCC
McCEP64-XmalI–F	CAGCTAGCATCGATTCCCGGGATGAAGTTCTCATCCACAGCCTTC	Cloning McCEP64 to PVX for expression in N. benthamiana
McCEP64-SalI–R	AACCGTTCATCGGCGGTCGACTTAACATGGCGGCAGAGTAGG
McCEP65-XmalI–F	CAGCTAGCATCGATTCCCGGGATGAAGTTCACTCTCATCGCCG	Cloning McCEP65 to PVX for expression in N. benthamiana
McCEP65-SalI–R	AACCGTTCATCGGCGGTCGACTTAGTCCTTATGTTGGAACGCTATG
McCEP66-XmalI–F	CAGCTAGCATCGATTCCCGGGATGCTCTACCCACTGTCCATCC	Cloning McCEP66 to PVX for expression in N. benthamiana
McCEP66-SalI–R	AACCGTTCATCGGCGGTCGACCTACTCGTTCGCTGGCACCC
McCEP67-XmalI–F	CAGCTAGCATCGATTCCCGGGATGCTTTTGAACTCCATGATTGC	Cloning McCEP67 to PVX for expression in N. benthamiana
McCEP67-SalI–R	AACCGTTCATCGGCGGTCGACTCAACGCTTCTTGATATTGCACTT
McCEP68-XmalI–F	CAGCTAGCATCGATTCCCGGGATGCGTCTTCTCTCCGTCTTCA	Cloning McCEP68 to PVX for expression in N. benthamiana
McCEP68-SalI–R	AACCGTTCATCGGCGGTCGACCTAGATGTGACCTTGGACTGGCG
McCEP69-XmalI–F	CAGCTAGCATCGATTCCCGGGATGTATATGGTTAAAGCTCTCGGTTTA	Cloning McCEP69 to PVX for expression in N. benthamiana
McCEP69-SalI–R	AACCGTTCATCGGCGGTCGACTCACTGCTGATATACCTTGACGGA
McCEP70-XmalI–F	CAGCTAGCATCGATTCCCGGGATGCAATCCTACGCTTTCTTGAC	Cloning McCEP70 to PVX for expression in N. benthamiana
McCEP70-SalI–R	AACCGTTCATCGGCGGTCGACCTACAATAATTTCCCCGTACACAAGA
McCEP71-XmalI–F	CAGCTAGCATCGATTCCCGGGATGAACTATTCGCTCTCCGGC	Cloning McCEP71 to PVX for expression in N. benthamiana
McCEP71-SalI–R	AACCGTTCATCGGCGGTCGACCTAAAAAATAGTAAGTGCAGCGACAGC
McCEP72-XmalI–F	CAGCTAGCATCGATTCCCGGGATGCGCCCGATCCTCTTC	Cloning McCEP72 to PVX for expression in N. benthamiana
McCEP72-SalI–R	AACCGTTCATCGGCGGTCGACTTAGGATGACGTACAGCAGGTGC
McCEP73-XmalI–F	CAGCTAGCATCGATTCCCGGGATGCATTCCTCCGCCATCC	Cloning McCEP73 to PVX for expression in N. benthamiana
McCEP73-SalI–R	AACCGTTCATCGGCGGTCGACCTACAGGTCGCAGTCGTCTGTG
McCEP74-XmalI–F	CAGCTAGCATCGATTCCCGGGATGAAGCTCACACAATTCTTCCTTG	Cloning McCEP74 to PVX for expression in N. benthamiana
McCEP74-SalI–R	AACCGTTCATCGGCGGTCGACCTACTTGCAGCACTTGAAATTACACTT
McCEP75-XmalI–F	CAGCTAGCATCGATTCCCGGGATGCACAGCTTCCCTTACCTCC	Cloning McCEP75 to PVX for expression in N. benthamiana
McCEP75-SalI–R	AACCGTTCATCGGCGGTCGACTCAACCAATAGCCCTCCCCA
McCEP76-XmalI–F	CAGCTAGCATCGATTCCCGGGATGTTAACCGTATGGAGTCTCACACT	Cloning McCEP76 to PVX for expression in N. benthamiana
McCEP76-SalI–R	AACCGTTCATCGGCGGTCGACTCAACATGTCGAATCACCCCG
McCEP77-XmalI–F	CAGCTAGCATCGATTCCCGGGATGTCCTTCCCCAAGTTTTCTGT	Cloning McCEP77 to PVX for expression in N. benthamiana
McCEP77-SalI–R	AACCGTTCATCGGCGGTCGACTCAGTACCTGAGGCTCCTTATGG
McCEP78-XmalI–F	CAGCTAGCATCGATTCCCGGGATGCAGCTCAGTCTCGGCAA	Cloning McCEP78 to PVX for expression in N. benthamiana
McCEP78-SalI–R	AACCGTTCATCGGCGGTCGACTCACTTGCAGTAGTCGGGCC
McCEP79-XmalI–F	CAGCTAGCATCGATTCCCGGGATGCGTATCTCAACGCTCCTTAC	Cloning McCEP79 to PVX for expression in N. benthamiana
McCEP79-SalI–R	AACCGTTCATCGGCGGTCGACTTAGGTGCCAGGATTAGGAAGC
McCEP80-XmalI–F	CAGCTAGCATCGATTCCCGGGATGCATCCCTCCATGCTCG	Cloning McCEP80 to PVX for expression in N. benthamiana
McCEP80-SalI–R	AACCGTTCATCGGCGGTCGACTCACAACATGAGGAGGAGCCC
McCEP81-XmalI–F	CAGCTAGCATCGATTCCCGGGATGCATACATACAGAATCCTGTTCG	Cloning McCEP81 to PVX for expression in N. benthamiana
McCEP81-SalI–R	AACCGTTCATCGGCGGTCGACCTAGTAGCCAGCAGGAGTGGGA
McCEP82-XmalI–F	CAGCTAGCATCGATTCCCGGGATGTTCGTCAAGTCCACGGTCG	Cloning McCEP82 to PVX for expression in N. benthamiana
McCEP82-SalI–R	AACCGTTCATCGGCGGTCGACCTAGAGAACGTAGCCAAACGCA
McCEP83-XmalI–F	CAGCTAGCATCGATTCCCGGGATGAAATTCTCGACGCTCTTCG	Cloning McCEP83 to PVX for expression in N. benthamiana
McCEP83-SalI–R	AACCGTTCATCGGCGGTCGACCTAGGGCTTGCTTCTGCCCT
McCEP84-XmalI–F	CAGCTAGCATCGATTCCCGGGATGCTCCCGGCCTCATTC	Cloning McCEP84 to PVX for expression in N. benthamiana
McCEP84-SalI–R	AACCGTTCATCGGCGGTCGACTCAGAGGAAGAATCCGAAGACG
McCEP85-XmalI–F	CAGCTAGCATCGATTCCCGGGATGAAGTCCTCATTTGCTCTGCT	Cloning McCEP85 to PVX for expression in N. benthamiana
McCEP85-SalI–R	AACCGTTCATCGGCGGTCGACTTAAGCAGCACCCTTAACCTTTTG
McCEP86-XmalI–F	CAGCTAGCATCGATTCCCGGGATGTTCACCAAGACCGCCATC	Cloning McCEP86 to PVX for expression in N. benthamiana
McCEP86-SalI–R	AACCGTTCATCGGCGGTCGACTCACTCGTACTGGTAAGGGACAGC
McCEP87-XmalI–F	CAGCTAGCATCGATTCCCGGGATGCTTTTCAAGTCTATCATTCTGGC	Cloning McCEP87 to PVX for expression in N. benthamiana
McCEP87-SalI–R	AACCGTTCATCGGCGGTCGACCTATGCGGAGAAAAATTGAGACTTG
McCEP88-XmalI–F	CAGCTAGCATCGATTCCCGGGATGGTCAACTCACGCCTCTTATC	Cloning McCEP88 to PVX for expression in N. benthamiana
McCEP88-SalI–R	AACCGTTCATCGGCGGTCGACTCAAGACAGAAAACCTTCGCCA
McCEP89-XmalI–F	CAGCTAGCATCGATTCCCGGGATGCGTCTCTCCCTCTTCACAA	Cloning McCEP89 to PVX for expression in N. benthamiana
McCEP89-SalI–R	AACCGTTCATCGGCGGTCGACTCAAGTTTCAAGAGAGAAAGTAGAGAGAC
McCEP90-XmalI–F	CAGCTAGCATCGATTCCCGGGATGCACCTACTCCTCGCCCT	Cloning McCEP90 to PVX for expression in N. benthamiana
McCEP90-SalI–R	AACCGTTCATCGGCGGTCGACCTAGATGACCACCAAGCTGCCG
McCEP91-XmalI–F	CAGCTAGCATCGATTCCCGGGATGTTTTTCACCACAGCTATTTTTTT	Cloning McCEP91 to PVX for expression in N. benthamiana
McCEP91-SalI–R	AACCGTTCATCGGCGGTCGACTTATAATACTAGTCCCACGATCAGGC
McCEP92-XmalI–F	CAGCTAGCATCGATTCCCGGGATGCTTCCCAACTTCCTCGG	Cloning McCEP92 to PVX for expression in N. benthamiana
McCEP92-SalI–R	AACCGTTCATCGGCGGTCGACTCAATAGCTAGCTTGACCACTGCG
McCEP93-XmalI–F	CAGCTAGCATCGATTCCCGGGATGTTTTCACTCCCCGTCACTT	Cloning McCEP93 to PVX for expression in N. benthamiana
McCEP93-SalI–R	AACCGTTCATCGGCGGTCGACCTACAGCGTAACCCATAAGCCC
McCEP94-XmalI–F	CAGCTAGCATCGATTCCCGGGATGAAGTTCAGCCATTCAATTCTAGC	Cloning McCEP94 to PVX for expression in N. benthamiana
McCEP94-SalI–R	AACCGTTCATCGGCGGTCGACTTAGCCCGAAAATCCATTGC
McCEP95-XmalI–F	CAGCTAGCATCGATTCCCGGGATGAAGCTCACTTCTACCCTCTCG	Cloning McCEP95 to PVX for expression in N. benthamiana
McCEP95-SalI–R	AACCGTTCATCGGCGGTCGACCTAGAGCGCAGCTTGCGC
McCEP96-XmalI–F	CAGCTAGCATCGATTCCCGGGATGAAGATCACCACCCATCCG	Cloning McCEP96 to PVX for expression in N. benthamiana
McCEP96-SalI–R	AACCGTTCATCGGCGGTCGACCTACAGTTCCTCTCTCTTGACTTGCG
McCEP97-XmalI–F	CAGCTAGCATCGATTCCCGGGATGCAGCTCGCGCCGCTC	Cloning McCEP97 to PVX for expression in N. benthamiana
McCEP97-SalI–R	AACCGTTCATCGGCGGTCGACCTACTCATTGCAGCAGTAAAAGTCG
McCEP3△sp-GFP-XmalI–F	CAGCTAGCATCGATTCCCGGGATGGGCTACAACGGCACCG	Cloning McCEP3△sp to PVX for expression in N. benthamiana
McCEP3△sp-GFP–R	CTACCATCAAGACGTAAGCCGCGAGAC
McCEP3△sp-GFP–F	GGCTTACGTCTTGATGGTAGATCTGACTAGTAAAGGAGAAGA
McCEP3△sp-GFP-SalI–R	AACCGTTCATCGGCGGTCGACTCACACGTGGTGGTGGTGG
McNLP1△sp-GFP-XmalI–F	CAGCTAGCATCGATTCCCGGGATGTCGCCGCTGGAGCGT	Cloning McNLP1△sp to PVX for expression in N. benthamiana
McNLP1△sp-GFP–R	CCATAAACTTGGCCTTCTCCATATTTGC
McNLP1△sp-GFP–F	GGAGAAGGCCAAGTTTATGGTAGATCTGACTAGTAAAGGAGAAGA
McNLP1△sp-GFP-SalI–R	AACCGTTCATCGGCGGTCGACTCACACGTGGTGGTGGTGG
Yeast signal sequence trap system
McCEP3SP-EcoRI-F	CGGAATTTTAATTAAGAATTCATGCAGTTCTCCGCCGTCG	Cloning signal peptide of McCEP3 to pSUC2
McCEP3SP-XhoI-R	CACTATAGGGAGAACCTCGAGGGCCGAGACGGTGGCGGC
McCEP12SP-EcoRI-F	CGGAATTTTAATTAAGAATTCATGAACCTCTTCGCCCTCCT	Cloning signal peptide of McCEP12 to pSUC2
McCEP12SP-XhoI-R	CACTATAGGGAGAACCTCGAGCCCCGACGCCATGACGAG
McCEP23SP-EcoRI-F	CGGAATTTTAATTAAGAATTCATGATGCGGCAGGATCATCT	Cloning signal peptide of McCEP23 to pSUC2
McCEP23SP-XhoI-R	CACTATAGGGAGAACCTCGAGTGCGAGTGTCGTAGGCAGC
McCEP24SP-EcoRI-F	CGGAATTTTAATTAAGAATTCATGAAGCTCTGCACTATCATCGTT	Cloning signal peptide of McCEP24 to pSUC2
McCEP24SP-XhoI-R	CACTATAGGGAGAACCTCGAGTGCAGATATGGCAAGAGCCTG
McCEP26SP-EcoRI-F	CGGAATTTTAATTAAGAATTCATGACCTTCTCTCGTATCCTAGCG	Cloning signal peptide of McCEP26 to pSUC2
McCEP26SP-XhoI-R	CACTATAGGGAGAACCTCGAGAGCTGTGGTGCCTGTGAGTAGG
McCEP27SP-EcoRI-F	CGGAATTTTAATTAAGAATTCATGCAGTTCTTCACTCTCCCAATA	Cloning signal peptide of McCEP27 to pSUC2
McCEP27SP-XhoI-R	CACTATAGGGAGAACCTCGAGCGCGAGGGCGCTGGTGGC
McCEP28SP-EcoRI-F	CGGAATTTTAATTAAGAATTCATGTCGATCCTCTCGAGAGTCG	Cloning signal peptide of McCEP28 to pSUC2
McCEP28SP-XhoI-R	CACTATAGGGAGAACCTCGAGGCCATGAACGGCGGCAAC
McCEP52SP-EcoRI-F	CGGAATTTTAATTAAGAATTCATGCAACTCCTCCCCGTCG	Cloning signal peptide of McCEP52 to pSUC2
McCEP52SP-XhoI-R	CACTATAGGGAGAACCTCGAGCGCTGCGGCGAGGGCGCT
McCEP82SP-EcoRI-F	CGGAATTTTAATTAAGAATTCATGTTCGTCAAGTCCACGGTCG	Cloning signal peptide of McCEP82 to pSUC2
McCEP82SP-XhoI-R	CACTATAGGGAGAACCTCGAGCGCAGCGACGAAGCTGGT
McCEP83SP-EcoRI-F	CGGAATTTTAATTAAGAATTCATGAAATTCTCGACGCTCTTCG	Cloning signal peptide of McCEP83 to pSUC2
McCEP83SP-XhoI-R	CACTATAGGGAGAACCTCGAGAGCCGATCCGGTCGCGAC
VIGS assay
NbBAK1-F	CGCAAGGCCTACTGTGAGCTCGTGAGGGTGGTGAGCAGGATAA	Silencing BAK1 in N. benthamiana
NbBAK1-R	GGGACATGCCCGGGCCTCGAGTTCTAGAGCTCATAACTGGGCAAC	Silencing BAK1 in N. benthamiana
NbSOBIR1-F	CGCAAGGCCTACTGTGAGCTCCAGAAAGTTTTCCAATGGCAGG	Silencing SOBIR1 in N. benthamiana
NbSOBIR1-R	GGGACATGCCCGGGCCTCGAGAATCTTTATCCACCAGATCATGCTG	Silencing SOBIR1 in N. benthamiana
Gene expression analysis
qRT-McCEP3-F	GAAAGTCGGCTACAACCCCA	qRT-PCR for McCEP3 expression analysis
qRT-McCEP3-R	TATCAGTTGGGCGGGTAGGA
qRT-McNLP1-F	GCAGAATTCTCCCAGCCTGT	qRT-PCR for McNLP28 expression analysis
qRT-McNLP1-R	CCCAGATTGACCGCATACCA
qRT-NbEF-1α-F	AGAACATGACGCCCTCCAAG	Reference gene for qRT-PCR analysis
qRT-NbEF-1α-R	CTTGCTTGTCACGCTTGCTG
